# Supplementary material for: Comparative genomics of Acinetobacter baumannii from Egyptian healthcare settings reveals high-risk clones and resistance gene mobilization
Source: BMC Infect Dis. 2025 Jun 11;25:803. doi: 10.1186/s12879-025-11185-x (PMC12153194; doi:10.1186/s12879-025-11185-x)
Supplement: Supplementary file 1 — Supplementary Material 1 [file 12879_2025_11185_MOESM1_ESM.xlsx]

## Sheet: Table S1
Table S1: Phenotypic VITEK2 results as interpreted according to CLSI 2024
Antimicrobial Class		Beta-lactams									Aminoglycosides		Fluroquinolones	Tetracyclines	Polymxin
Antimicrobial		Ticarcillin	Piperacillin	Ticrarcillin/ Clavulanic Acid	Piperacillin/Tazobactam	Ceftazimide	Aztreonam	Cefepime	Imipenem	Meropenem	Gentamicin	Tobramycin	Ciprofloxacin	Minocycline	Colistin
Samples	ST(PAS)	MIC>=128	MIC>=128	MIC>=128	MIC>=128	MIC>=64	MIC>=64	MIC>=64	MIC>=16	MIC>=16	MIC>=16	MIC>=16	MIC>=4	MIC=2	MIC<=0.5
S7	600	Resistant	Resistant	Resistant	Resistant	Resistant	Resistant	Resistant	Resistant	Resistant	Resistant	Resistant	Resistant	Susceptible	Susceptible
S8	570	Resistant	Resistant	Resistant	Resistant	Resistant	Resistant	Resistant	Resistant	Resistant	Resistant	Resistant	Resistant	Resistant	Susceptible
S9	-	Resistant	Resistant	Resistant	Resistant	Resistant	Resistant	Resistant	Resistant	Resistant	Resistant	Resistant	Resistant	NA	Susceptible
S10	570	Resistant	Resistant	Resistant	Resistant	Resistant	Resistant	Resistant	Resistant	Resistant	Resistant	Resistant	Resistant	Susceptible	Susceptible
S12	85	Resistant	Resistant	Resistant	Resistant	Resistant	Resistant	Resistant	Resistant	Resistant	Resistant	Resistant	Resistant	Susceptible	Susceptible
S13	613	Resistant	Resistant	Resistant	Resistant	Resistant	Resistant	Resistant	Susceptible	Resistant	Resistant	Resistant	Resistant	Intermediate	Susceptible
S14	570	Resistant	Resistant	Resistant	Resistant	Resistant	Resistant	Resistant	Resistant	Resistant	Resistant	Resistant	Resistant	Susceptible	Susceptible
S15	85	Resistant	Resistant	Resistant	Resistant	Resistant	Resistant	Resistant	Resistant	Resistant	Resistant	Resistant	Resistant	Intermediate	Susceptible
S29	570	Resistant	Resistant	Resistant	Resistant	Resistant	Resistant	Resistant	Resistant	Resistant	Resistant	Resistant	Resistant	Susceptible	Susceptible
S45	85	Resistant	Resistant	Resistant	Resistant	Resistant	Resistant	Resistant	Resistant	Resistant	Susceptible	Susceptible	Resistant	Susceptible	Susceptible
S46	-	Resistant	Resistant	Resistant	Resistant	Resistant	Resistant	Resistant	Resistant	Resistant	Susceptible	Resistant	Resistant	Susceptible	Susceptible
S51	570	Resistant	Resistant	Resistant	Resistant	Resistant	Resistant	Resistant	Resistant	Resistant	Intermediate	Susceptible	Resistant	Resistant	Susceptible
S53	-	Resistant	Resistant	Resistant	Resistant	Resistant	Resistant	Resistant	Resistant	Resistant	Susceptible	Intermediate	Resistant	Intermediate	Susceptible
S55	2	Resistant	Resistant	Resistant	Resistant	Resistant	Resistant	Resistant	Intermediate	Resistant	Resistant	Resistant	Resistant	Susceptible	Susceptible
S56	158	Resistant	Resistant	Resistant	Resistant	Resistant	Resistant	Resistant	Resistant	Resistant	Resistant	Resistant	Resistant	Susceptible	Susceptible
S86	164	Resistant	Resistant	Resistant	Resistant	Resistant	Resistant	Resistant	Resistant	Resistant	Resistant	Resistant	Resistant	Susceptible	Susceptible
S88	2	Resistant	Resistant	Resistant	Resistant	Resistant	Resistant	Resistant	Resistant	Resistant	Resistant	Resistant	Resistant	Resistant	Susceptible
S89	15	Resistant	Resistant	Resistant	Resistant	Resistant	Resistant	Resistant	Resistant	Resistant	Resistant	Resistant	Resistant	Resistant	Susceptible

## Sheet: Table S2
	Table S2: Distribution of AMR genes, MLST types, KL and OCL loci, and international clones (ICs) among isolates
AMR Class						Aminoglycoside											Rifampin			Beta-lactamase														Carbapenemase									Chloramphenicol		Macrolide		Tetracycline		Disinfectant
Sample	MLST	IC	OCL	KL	AMR	aac(6')-Ib	aac(6')-Ib3	aadA1	ant(3'')-Ia	ant(3'')-IIa	aph(3'')-Ib	aph(3')-VI	aph(3')-Ia	aph(3')-VIa	aph(6)-Id	armA	arr-3	arr-2	blaACT-15	blaADC-77	blaADC-30	blaADC-10	blaADC-263	blaADC-73	blaADC-2	blaADC-25	erm(C)	blaCTX-M-14	blaGES-11	blaGES-35	blaNDM-1	blaPER-7	blaTEM-12	blaOXA-23	blaOXA-51	blaOXA-65	blaOXA-48	blaOXA-343	blaOXA-66	blaOXA-68	blaOXA-91	blaOXA-94	catB8	cmlA5	mph(E)	msr(E)	tet(39)	tet(B)	qacE
S7	600	IC2	OCL1	KL40	XDR	Absent	Absent	Absent	Absent	Present	Absent	Present	Present	Absent	Absent	Present	Absent	Absent	Absent	Absent	Absent	Absent	Absent	Present	Absent	Present	Absent	Absent	Absent	Absent	Present	Absent	Present	Present	Absent	Absent	Absent	Absent	Present	Absent	Absent	Absent	Absent	Absent	Present	Present	Absent	Absent	Absent
S8	570	IC2	OCL1	KL152	XDR	Absent	Absent	Absent	Absent	Present	Absent	Absent	Present	Absent	Absent	Absent	Absent	Absent	Absent	Absent	Absent	Absent	Absent	Present	Absent	Present	Absent	Absent	Absent	Absent	Absent	Absent	Absent	Present	Absent	Absent	Absent	Absent	Present	Absent	Absent	Absent	Absent	Absent	Present	Present	Absent	Absent	Absent
S9	-	-	OCL1	KL6	XDR	Absent	Present	Present	Absent	Present	Absent	Absent	Present	Present	Absent	Present	Absent	Absent	Absent	Absent	Absent	Absent	Absent	Absent	Absent	Present	Absent	Absent	Present	Present	Absent	Absent	Absent	Present	Absent	Absent	Absent	Present	Absent	Absent	Absent	Absent	Present	Absent	Present	Present	Absent	Absent	Absent
S10	570	IC2	OCL1	KL4	XDR	Absent	Absent	Present	Present	Present	Absent	Present	Present	Absent	Absent	Present	Absent	Absent	Absent	Absent	Absent	Absent	Absent	Present	Absent	Present	Present	Absent	Absent	Absent	Present	Absent	Present	Present	Absent	Absent	Absent	Absent	Present	Absent	Absent	Absent	Present	Absent	Present	Present	Absent	Absent	Absent
S12	85	IC9	OCL5	KL234	XDR	Present	Present	Present	Present	Present	Present	Absent	Present	Present	Present	Present	Absent	Absent	Absent	Absent	Absent	Absent	Absent	Absent	Absent	Present	Present	Absent	Present	Absent	Absent	Present	Absent	Present	Absent	Absent	Absent	Absent	Absent	Absent	Absent	Present	Present	Absent	Present	Present	Absent	Absent	Absent
S13	613	IC8	OCL2	KL9	MDR	Absent	Absent	Absent	Absent	Present	Present	Absent	Absent	Present	Present	Present	Present	Present	Absent	Present	Absent	Absent	Absent	Absent	Absent	Present	Absent	Absent	Absent	Absent	Absent	Present	Absent	Present	Absent	Absent	Absent	Absent	Absent	Present	Absent	Absent	Absent	Present	Present	Present	Present	Present	Present
S14	570	IC2	OCL1	KL152	XDR	Present	Absent	Present	Present	Present	Absent	Present	Present	Present	Absent	Present	Absent	Absent	Absent	Absent	Absent	Absent	Absent	Present	Absent	Present	Absent	Absent	Absent	Absent	Present	Absent	Present	Present	Absent	Absent	Absent	Absent	Present	Absent	Absent	Absent	Present	Absent	Present	Present	Absent	Absent	Absent
S15	85	IC9	OCL5	KL200	XDR	Absent	Present	Absent	Absent	Present	Absent	Absent	Absent	Present	Absent	Absent	Absent	Absent	Absent	Absent	Absent	Absent	Absent	Absent	Present	Present	Absent	Absent	Present	Absent	Absent	Absent	Absent	Present	Absent	Absent	Absent	Absent	Absent	Absent	Absent	Present	Absent	Absent	Absent	Absent	Absent	Absent	Absent
S29	570	IC2	OCL1	KL23	XDR	Present	Absent	Present	Present	Present	Absent	Present	Present	Absent	Absent	Present	Absent	Absent	Absent	Absent	Absent	Absent	Absent	Present	Absent	Present	Absent	Absent	Absent	Absent	Present	Absent	Present	Present	Absent	Absent	Absent	Absent	Present	Absent	Absent	Absent	Present	Absent	Present	Present	Absent	Absent	Absent
S45	85	IC9	OCL5	KL200	MDR	Absent	Present	Absent	Absent	Present	Absent	Absent	Absent	Present	Absent	Absent	Absent	Absent	Absent	Absent	Absent	Absent	Absent	Absent	Present	Present	Absent	Absent	Present	Absent	Absent	Absent	Absent	Present	Absent	Absent	Absent	Absent	Absent	Absent	Absent	Present	Absent	Absent	Absent	Absent	Absent	Absent	Absent
S46	-	IC5	OCL1	KL23	MDR	Absent	Present	Present	Present	Present	Absent	Absent	Absent	Present	Absent	Absent	Absent	Absent	Absent	Absent	Absent	Absent	Absent	Absent	Absent	Present	Absent	Absent	Present	Present	Absent	Absent	Absent	Present	Absent	Present	Absent	Present	Absent	Absent	Absent	Absent	Present	Absent	Present	Present	Absent	Absent	Absent
S51	570	IC2	OCL1	KL23	XDR	Present	Absent	Present	Present	Present	Present	Present	Present	Absent	Present	Present	Absent	Absent	Absent	Absent	Absent	Absent	Absent	Present	Absent	Present	Absent	Present	Absent	Absent	Present	Absent	Present	Present	Absent	Absent	Present	Absent	Present	Absent	Absent	Absent	Present	Absent	Present	Present	Absent	Absent	Absent
S53	-	-	OCL1	KL234	MDR	Absent	Absent	Present	Present	Present	Present	Absent	Present	Present	Present	Present	Present	Absent	Absent	Absent	Present	Absent	Absent	Absent	Absent	Present	Absent	Absent	Absent	Absent	Absent	Present	Absent	Present	Absent	Absent	Absent	Absent	Present	Absent	Absent	Absent	Present	Absent	Present	Present	Absent	Absent	Present
S55	2	IC2	OCL1	KL234	MDR	Present	Absent	Present	Present	Present	Present	Absent	Present	Absent	Present	Present	Absent	Absent	Absent	Absent	Present	Absent	Absent	Absent	Absent	Present	Absent	Absent	Absent	Absent	Absent	Present	Absent	Present	Absent	Absent	Absent	Absent	Present	Absent	Absent	Absent	Present	Absent	Present	Present	Absent	Absent	Present
S56	158	IC5	OCL1	KL23	XDR	Absent	Present	Absent	Absent	Absent	Absent	Absent	Absent	Present	Absent	Absent	Absent	Absent	Absent	Absent	Absent	Absent	Absent	Absent	Absent	Present	Absent	Absent	Present	Absent	Absent	Absent	Absent	Present	Absent	Present	Absent	Present	Absent	Absent	Absent	Absent	Absent	Absent	Absent	Absent	Absent	Absent	Absent
S86	164	-	OCL5	KL47	XDR	Absent	Absent	Absent	Absent	Absent	Absent	Absent	Absent	Present	Absent	Absent	Absent	Absent	Absent	Absent	Absent	Present	Absent	Absent	Absent	Present	Absent	Absent	Absent	Absent	Absent	Absent	Absent	Present	Absent	Absent	Absent	Absent	Absent	Absent	Present	Absent	Absent	Absent	Present	Present	Present	Absent	Absent
S88	2	IC2	OCL1	KL9	XDR	Absent	Absent	Present	Absent	Present	Absent	Absent	Present	Present	Present	Present	Absent	Absent	Present	Absent	Absent	Absent	Absent	Present	Absent	Present	Absent	Absent	Absent	Absent	Absent	Absent	Present	Present	Absent	Absent	Absent	Absent	Present	Absent	Absent	Absent	Absent	Absent	Present	Present	Absent	Present	Absent
S89	15	IC4	OCL7	KL9	XDR	Absent	Absent	Present	Present	Present	Present	Absent	Absent	Present	Present	Present	Present	Present	Absent	Absent	Absent	Absent	Present	Absent	Absent	Present	Absent	Absent	Absent	Absent	Absent	Absent	Absent	Present	Present	Absent	Absent	Absent	Absent	Absent	Absent	Absent	Absent	Present	Present	Present	Absent	Absent	Absent
						5	6	11	9	16	6	5	11	12	7	12	3	2	1	1	2	1	1	7	2	18	2	1	6	2	5	4	6	18	1	2	1	3	9	1	1	3	9	2	15	15	2	2	3
						27.7778	33.3333	61.1111	50	88.8889	33.3333	27.7778	61.1111	66.6667	38.8889	66.6667	16.6667	11.1111	5.55556	5.55556	11.1111	5.55556	5.55556	38.8889	11.1111	100	11.1111	5.55556	33.3333	11.1111	27.7778	22.2222	33.3333	100	5.55556	11.1111	5.55556	16.6667	50	5.55556	5.55556	16.6667	50	11.1111	83.3333	83.3333	11.1111	11.1111	16.6667
[truncated: 11 more columns]

## Sheet: Table S3
Table S3: Insertion sequences, transposons, and associated AMR genes among isolates
Sample	IC	Contig	MGEs	Position	Strand	ARGs	ARGs position	ARGs/ Strand
S7	IC2	8	ISAba24	107200-109620	-	armA	101110-101883	-
						mph(E)	105713-106597	-
						msr(E)	104182-105657	-
		81	ISAba14	3-1284	-	0	0	0
		80	ISAba26	1-1318	-	0	0	0
		65	ISAba31	477-1334	+	0	0	0
S8	IC2	63	ISAba24	972-3392	+	mph(E)	3995-4879	-
						msr(E)	4935-6410	-
S10	IC2	50	ISAba24	13921-16341	-	catB8	1661-2293	+
						ant(3'')-Ia	2341 - 3142	+
						qacE	3306-3587	+
						sul1	3647-4486	+
						armA	7831-8604	+
						msr(E)	10903-12378	+
						mph(E)	12434-13318	+
S12	IC9	116	ISVsa3	4689-5665	-	sul2	6217-7032	-
						aph(3'')-Ib	1966-2768	+
						aph(6)-Id	2768-3604	-
S13	IC8	72	ISVsa3	9545-10521	-	aph(3'')-Ib	6822-7624	+
						aph(6)-Id	7624-8460	+
		86	ISEc29	1612-2936	+	armA	1002-229	+
						msr(E)	3301-4776	+
						mph(E)	4832-5716	+
		89	ISEc28	6016-6912	+	blaPER-7	1054-128	+
						sul1	2969-3808	+
S14	IC2	51	ISAba24	972-3392	+	catB8	15020-15652	-
						qacE	13726-14007	-
						sul1	12827-13666	-
						mph(E)	3995-4879	-
						msr(E)	4935-6410	-
S15	IC9	19	Tn2008	15470-18000	-	blaOXA-23	15972-16793	-
			cn_3072_ISAba125	11895-14967	+	aph(3')-VIa	13076-13855	+
S29	IC2	41	ISAba24	972-3392	+	armA	8709-9482	-
						catB8	15020-15652	-
						qacE	13726-14007	-
						sul1	12827-13666	-
						mph(E)	3995-4879	-
						msr(E)	4935-6410	-
S45	IC9	20	Tn2008	38310-40840	+	blaOXA-23	39517 - 40338	+
			ISAba125	41342-44414	-	aph(3')-VIa	42455 - 43234	-
		80	IS26	509-1328	-	0	0	0
S46	IC5	2	Tn2008	57435-59965	-	blaOXA-23	57937 - 58758	-
S51	IC2	48	ISAba24	13921-16341	-	catB8	1661 - 2293	+
						ant(3'')-Ia	2341 - 3142	+
						qacE	3306 - 3590	+
						sul1	3620 - 4486	+
						armA	7831 - 8604	+
						msr(E)	10903 - 12378	+
						mph(E)	12434 - 13318	+
		84	ISEc9	1292-2947	-	blaCTX-M-14b	1249-374	-
S53	-	114	ISVsa3	1419-2395	+	sul2	52 - 867	+
						aph(6)-Id	3480 - 4316	-
						aph(3'')-Ib	4316 - 5118	-
		53	ISAba24	19872-22292	-	catB8	1661 - 2293	+
						ant(3'')-Ia	2341 - 3142	+
						qacE	3306 - 3590	+
						sul1	3620 - 4486	+
						blaPER-7	6757 - 7683	+
						sul1	9571 - 10437	+
						armA	13782 - 14555	+
						msr(E)	16854 - 18329	+
						mph(E)	18385 - 19269	+
S55	IC2	45	ISAba24	1128-3548	+	mphE	4151- 5035	-
						msrE	5091 - 6566	-
						armA	8865 - 9638	-
						sul1	12983 - 13822	-
						PER-7	15737 - 16663	-
						sul1	18934 - 19773	-
						ant(3'')-IIa	20278 - 21079	-
						catB8	21127 - 21759	-
						aac(6')-Ib7	21852 - 22656	-
S56	IC5	22	ISAba125	11928-13014	+	0	0	0
S86	-	0	0	0	0	0	0	0
S88	IC2	22	ISAba125	11897-12983	+	aph(3')-VIa	13077-13856	+
S89	IC4	64	ISEc29	4537-5861	-	armA	6471-7244	-
						qacE	12825-13106	-
						Sul 1	11926-12765	-
						mph(E)	1757-2641	-
						msr(E)	2697-4172	-
						ARR-2	14878-15330	-
						cmlA1	13298-14557	-
		11	ISAba34	3800-5108	-	0	0	0
		60	IS1008	2267-3086	+	0	0	0
		90	IS26	270-1089	-	0	0	0
		142	IS5075	621-1947	-	0	0	0

## Sheet: Table S4
Table S4: Identified virulence genes in isolates and their correlation with virulence
Virulence Factor Class	Genes	No. of isolates
Iron uptake	entE	17
	barA	17
	barB	17
	basA	17
	basB	18
	basC	16
	basD	18
	basF	18
	basG	18
	basH	18
	basI	18
	basJ	18
	bauA	10
	bauB	18
	bauC	17
	bauD	17
	bauE	18
	bauF	18
hemO cluster	hemO	15
	ACICU_RS04565	17
	ACICU_RS04570	14
	ACICU_RS04575	15
	ACICU_RS04580	14
	ACICU_RS04585	14
	ACICU_RS04595	15
	ACICU_RS04605	15
	ACICU_RS04610	18
	ACICU_RS04590	14
Capsular Polysaccharide	ACICU_RS00400	17
	ACICU_RS00445	4
	ACICU_RS00450	4
	ACICU_RS00470*	1
	ACICU_RS00475	10
	ACICU_RS00485	18
	ACICU_RS00395	17
	ACICU_RS00500	18
	ACICU_RS00405	17
	pseB	5
	pseC	5
	pseF	5
	pseG	5
	pseH	5
	pseI	5
	galE	17
	galU	18
	tviB	16
	pgi	18
Lipopolysaccharide	lpsB	18
	lpxA	18
	lpxB	18
	lpxC	17
	lpxD	18
	lpxL	18
	lpxM	18
outer membrane protein	ompA	18
T2SS	gspC	17
	gspD	17
	gspE1	16
	gspE2	16
	gspF	18
	gspG	18
	gspH	18
	gspI	17
	gspK	17
	gspL	17
	gspM	18
	gspN	17
T6SS	tssA	16
	tssB	17
	tssC	15
	hcp/tssD	17
	tssE	17
	tssF	17
	tssG	17
	clpV/tssH	15
	vgrG/tssI	18
	tssK	17
	tssL	17
	tssM	16
	tagX	16

## Sheet: Table S5
Table S5: Distribution of Rep-type plasmids and their associated antimicrobial resistance (AMR) genes among isolates.
Samples	STPAS	MOB cluster	Size (bp)	GC	Mash nearest neighbor	Mash neighbor distance	AMR genes	Rep types	Mobility	relaxase_type(s)	mpf_type(s)	orit_type(s)	Col Plasmid	Position	Coverage	Identity
S8	ST570	AC163	13171	35.13	MG954378	0.0108269	blaOXA-23	rep_cluster_1172	mobilizable	MOBQ	-	-	-	-	-	-
S10		AC163	16727	38.9	MG954378	0.154223	blaOXA-23	rep_cluster_1172	mobilizable	MOBQ	-	-	-	-	-	-
S14		AB082	89086	38.8	CP030109	0.147707	blaOXA-23	rep_cluster_1172, rep_cluster_734	conjugative	MOBQ	MPF_F	-	-	-	-	-
		AC163	8731	34.4	MK386683	0.000532603	blaOXA-23	rep_cluster_1172	non-mobilizable	-	-	-	-	-	-	-
S51		AA941	9294	55.2	CP018348	2.38274e-05	-	ColRNAI rep_cluster_1857	mobilizable	MOBC	-	-	-	-	-	-
		AA579	4076	49.852	CP011140	0.00774383	-	rep_cluster_1778	mobilizable	MOBQ	-	MOBQ	-	-	-	-
		AE682	3659	45.8	MG587003	0.0357395	-	rep_cluster_2350	mobilizable	-	-	MOBF, MOBP	-	-	-	-
		-	-	-	-	-	-	-	-	-	-	-	ColRNAI	699-828	1	1
S15	85	AB114	108224	41.6	CP026128	0.00892796	-	rep_cluster_718	non-mobilizable	-	-	-	-	-	-	-
		AB082	79545	33.6	LT984690	0.000508006	aph(3')-VIa; aac(6')-Ib3; blaGES-11; blaOXA-23; dfrA7; qacEdelta1; sul1	rep_cluster_734	conjugative	MOBF	MPF_F	-	-	-	-	-
S12		AB082	87554	35.4	LT984690	0.00436283	aac(6')-Ib3; blaGES-11; blaOXA-23; dfrA7; dfrA7;qacEdelta1; sul1	rep_cluster_734	conjugative	MOBF	MPF_F	-	-	-	-	-
		AE689	10384	35.36	CP040086	0.0010072	-	rep_cluster_1226	mobilizable	MOBQ	-	-	-	-	-	-
S45		AB082	87705	35.25	LT984690	0.00257463	aac(6')-Ib3; aph(3')-VIa; blaGES-11; blaOXA-23; dfrA7; qacEdelta1; sul1	rep_cluster_1364, rep_cluster_734	conjugative	MOBF	MPF_F	-	-	-	-	-
		AA514	2334	44.89	CP012164	0.0392331	-	rep_cluster_2335	non-mobilizable	-	-	-	-	-	-	-
		AE296	2277	39.92	MK386684	0.00157453	-	rep_cluster_1280	non-mobilizable	-	-	-	-	-	-	-
		AA515	1122	47.3	NC_013780	0.0411434	-	rep_cluster_2358	non-mobilizable	-	-	-	-	-	-	-
		-	-	-	-	-	-	-	-	-	-	-	Col(pHAD28)	125-228	1	96.15
S46	-	AB082	89121	35.53	LT984690	0.00357808	aac(6')-Ib3; blaGES-35; blaOXA-23; dfrA7; qacEdelta1; sul1	rep_cluster_734	conjugative	MOBF	MPF_F	-	-	-	-	-
		AC163	8251	33.57	LT984691	0.00354859	-	rep_cluster_1364	non-mobilizable	-	-	-	-	-	-	-
		AE296	2277	39.92	MK386684	0.00128842	-	rep_cluster_1280	non-mobilizable	-	-	-	-	-	-	-
		AA514	2061	43.52	CP012164	0.0439391	-	rep_cluster_2405	non-mobilizable	-	-	-	-	-	-	-
		AA515	1052	46.5	NC_013780	0.0404475	-	rep_cluster_2358	non-mobilizable	-	-	-	-	-	-	-
S9	-	AB082	73531	35.89	NC_010606	0.0129198	-	rep_cluster_ 1364, rep_cluster_734	non-mobilizable	-	MPF_F	-	-	-	-	-
		AD601	10127	29.5	CP033792	0.0253218	-	rep_cluster_1830	mobilizable	MOBV	-	-	-	-	-	-
		AC583	9953	32.37	CP001167	0.00981378	-	rep_cluster_1909	mobilizable	MOBV	-	-	-	-	-	-
		AC163	2277	39.9	MK386684	0.00128842	-	rep_cluster_1280	non-mobilizable	-	-	-	-	-	-	-
		AA103	6010	41.8	CP024435	0.0100623	-	ColRNAI rep_cluster_1987, rep_cluster_2370	non-mobilizable	-	-	-	-	-	-	-
		AA521	3746	45.28	CP023921	0.0168963	-	ColRNAI rep_cluster_1987	non-mobilizable	-	-	-	-	-	-	-
		-	-	-	-	-	-	-	-	-	-	-	Col440II	3046-3327	1	0.9965
		-	-	-	-	-	-	-	-	-	-	-	Col440I	5879-5992	1	0.9211
S53	-	AB082	79391	35.34	CP033857	0.0117564	blaOXA-23	rep_cluster_734	conjugative	MOBF	MPF_F	-	-	-	-	-
		AC237	41721	44.5	CP003907	0.0265635	aac(6')-Ib; aadA1; aph(3'')-Ib; aph(6)-Id; armA; blaPER-7; catB8; mph(E); msr(E); qacE; qacEdelta1; sul1; sul2	rep_cluster_1254	mobilizable	MOBP	-	-	-	-	-	-
		AD745	7598	36.5	MG520098	0.001839	-	rep_cluster_1282	mobilizable	MOBQ	-	-	-	-	-	-
		AE689	6102	37.1	LT594096	0.0213613	-	rep_cluster_1226	mobilizable	MOBQ	-	-	-	-	-	-
		AE296	2277	39.9	MK386684	0.00149601	-	rep_cluster_1280	non-mobilizable	-	-	-	-	-	-	-
S56	158	AB082	83596	33.8	CP026706	0.00614558	blaOXA-23	rep_cluster_1364, rep_cluster_734	conjugative	MOBF	MPF_F	-	-	-	-	-
		AE296	2277	39.9	MK386684	0.00149601	-	rep_cluster_1280	non-mobilizable	-	-	-	-	-	-	-
S86	164	AB880	2309	38.5	CP030108	0.0375603	-	rep_cluster_586	non-mobilizable	-	-	-	-	-	-	-
S88	2	AB082	88923	33.7	CP030109	0.00698112	aph(3')-VIa; blaOXA-23	rep_cluster_1172, rep_cluster_734	conjugative	MOBF	MPF_F	-	-	-	-	-
		AA103	4044	41	CP024435	0.00075568	-	rep_cluster_2358	non-mobilizable	-	-	-	-	-	-	-
		AA514	3701	45.98	CP012164	0.0492808	-	rep_cluster_2405	non-mobilizable	-	-	-	-	-	-	-
		AA515	1053	46.5	NC_013780	0.0404475	-	rep_cluster_2358	non-mobilizable			-	-	-	-	-
		-	-	-	-	-	-	-	-	-	-	-	Col440I	3875-3988	1	0.9211
S55		AC237	43413	44.6	CP003907	0.0279555	aac(6')-Ib; aadA1; aph(3'')-Ib; aph(6)-Id; armA; blaPER-7; catB8; mph(E); msr(E); qacE; qacEdelta1; sul1; sul2	rep_cluster_1254	non-mobilizable	-	-	-	-	-	-	-
		AE689	10384	35.36	CP040086	0.0010072		rep_cluster_1226	mobilizable	MOBQ	-	-	-	-	-	-
S89	15	AC716	190907	37.39	CP021344	0.00433199	armA; cmlA5; mph(E); msr(E); qacEdelta1; sul1	rep_cluster_1226, rep_cluster_1254	conjugative	MOBF	MPF_F	-	-	-	-	-
		AD745	8337	37.8	MG520098	0.00408721	-	rep_cluster_1282	mobilizable	MOBQ	-	-	-	-	-	-
		AA514	2061	43.5	CP012164	0.0439391	-	rep_cluster_2405	non-mobilizable	-	-	-	-	-	-	-
		AA515	1053	46.5	NC_013780	0.0404475	-	rep_cluster_2358	non-mobilizable	-	-	-	-	-	-	-
		-	-	-	-	-	-	-	-	-	-	-	Col(pHAD28)	NA--NA	-	95.42
S7	600	AC163	11176	34.37	MK386683	0.00249129	blaOXA-23	rep_cluster_1172	non-mobilizable	-	-	-	-	-	-	-
S13	613	AC716	210414	38.9	CP021344	0.00294054	aph(3'')-Ib; aph(6)-Id; armA; blaPER-7; cmlA5; mph(E); msr(E);qacE; sul1; sul2; tet(B)	rep_cluster_1254	conjugative	MOBP	MPF_I	-	-	-	-	-
		Novel	23748	35.7	CP027529	0.028588	ant(3'')-IIa; aph(3')-VIa; blaADC; blaOXA-68; gyrA_S81L; parC_S84L; tet(39)	rep_cluster_1172, rep_cluster_1364	mobilizable	MOBQ	-	-	-	-	-	-
		Max	210414	55.2
		Min	1052	29.5
		Ave	33123	39.6175

## Sheet: Table S6
Table S6: Distribution of efflux pump genes and their correlation with antibiotic resistance
Family	Antimicrobial Class Resistance	Genes	Number of isolates
RND	Aminoglycosides, Fluoroquinolones, Tetracycline, Chloramphenicol, Erythromycin, Trimethoprim, Meropenem	adeA	17
		adeB	16
		adeC	9
		adeF	18
		adeG	17
		adeH	18
		adeI	16
		adeJ	16
		adeK	15
		adeL	18
		adeN	15
		adeR	16
		adeS	16
SMR	Macrolide, Quinolones, Tetracycline, Trimethoprim	abeM	18
MATE	Quinolones, Disinfectant, Aminoglycosides	abeS	18
MFS	Fosfomycin, Disinfectant, Macrolide, Phenicol	abaF	17
		abaQ	16
		amvA	18
		cmlA1	2
		cmlA5	2

## Sheet: Table S7
Table S7: Distribution of ST570PAS Worldwide
#Missing values in Distance Columns	Perc. Good Targets	Avg. Coverage (Assembled)	Approximated Genome Size (Mbases)	Top Species Match Identity	Top Species Match	Sample ID	ST Oxford	ST Pasteur	Complex Type	Epi Info	Cluster/Outbreak	Collection Date	Country of Isolation	City of Isolation	ZIP of Isolation	Lat/Long of Isolation	Lat/Long Resolution	CC Oxford	Oxf_gltA	Oxf_gyrB	Oxf_gdhB	Oxf_recA	Oxf_cpn60	Oxf_gpi	Oxf_rpoD	CC Pasteur	Pas_cpn60	Pas_fusA	Pas_gltA	Pas_pyrG	Pas_recA	Pas_rplB	Pas_rpoB	Amikacin	Gentamicin	Hygromycin	Kanamycin	Kasugamycin	Spectinomycin	Streptomycin	Tobramycin	Avilamycin	Bacitracin	Ampicillin	Beta-lactam	Carbapenem	Cephalosporin	Cephalothin	Methicillin
18	99.3		3.9			S51_uni		570	7021				Egypt						1	3		2	2	110	3		2	2	2	2	2	2	4	aph(3')-VI	aac(6')-Ib' / armA		aph(3')-Ia / aph(3')-VI		ant(3'')-IIa	aadA1 / ant(3'')-IIa / aph(3'')-Ib / aph(6)-Id					blaTEM-1	blaNDM-1 / blaOXA-23 (carbapenemase) / blaOXA-48 (carbapenemase) / blaOXA-66 (carbapenemase) / ftsI_A515V	blaADC-73 (AmpC) / blaCTX-M-14 (ESBL)
27	98.9		3.8			S29_uni		570	4089				Egypt						1	3		2	2	110	3		2	2	2	2	2	2	4		aac(6')-Ib' / armA		aph(3')-Ia		ant(3'')-IIa	aadA1 / ant(3'')-IIa					blaTEM-1	blaNDM-1 / blaOXA-23 (carbapenemase) / blaOXA-66 (carbapenemase) / ftsI_A515V	blaADC-73 (AmpC)
26	99		3.9			S10_uni		570	2716				Egypt						1	12		2	2	66	3		2	2	2	2	2	2	4	aph(3')-VI	aac(6')-Ib' / armA		aph(3')-VI		ant(3'')-IIa	aadA1 / ant(3'')-IIa					blaTEM-1	blaNDM-1 / blaOXA-23 (carbapenemase) / blaOXA-66 (carbapenemase) / ftsI_A515V	blaADC-73 (AmpC)
12	99.5		3.8			S8_uni		570	7028				Egypt						1	12		2	2	66	3		2	2	2	2	2	2	4						ant(3'')-IIa	ant(3'')-IIa						blaOXA-23 (carbapenemase) / blaOXA-66 (carbapenemase) / ftsI_A515V	blaADC-73 (AmpC)
62	97.4		3.8			S14_uni		570	7018				Egypt						1	12		2	2	66	3		2	2	2	2	2	2	4	aph(3')-VIa	aac(6')-Ib' / armA		aph(3')-Ia / aph(3')-VIa		ant(3'')-IIa	aadA1 / ant(3'')-IIa					blaTEM-1	blaNDM-1 / blaOXA-23 (carbapenemase) / blaOXA-66 (carbapenemase) / ftsI_A515V	blaADC-73 (AmpC)
20	99.2		3.8			SAMN17182388	684	570				2018-02-05	Egypt						1	3	3	2	2	110	3		2	2	2	2	2	2	4	aph(3')-VI	aac(6')-Ib' / armA		aph(3')-Ia / aph(3')-VI		ant(3'')-IIa	aadA1 / ant(3'')-IIa					blaTEM-1	blaNDM-1 / blaOXA-23 (carbapenemase) / blaOXA-66 (carbapenemase) / ftsI_A515V	blaADC-73 (AmpC)
13	99.5		3.9			SAMEA7451195		570	5235			2015-01-01	Germany						1	38		2	2	100	3		2	2	2	2	2	2	4		aac(6')-Ib' / armA				ant(3'')-IIa	aadA1 / ant(3'')-IIa					blaTEM-1	blaNDM-1 / blaOXA-23 (carbapenemase) / blaOXA-66 (carbapenemase) / ftsI_A515V	blaADC-73 (AmpC)
19	99.2		4			SAMN27010289		570	7056			2019-01-01	Saudi Arabia						1	3		2	2	110	3		2	2	2	2	2	2	4	aph(3')-VIa	aac(6')-Ib' / armA		aph(3')-VIa		ant(3'')-IIa	aadA1 / ant(3'')-IIa					blaTEM-1	blaNDM-1 / blaOXA-23 (carbapenemase) / blaOXA-66 (carbapenemase) / ftsI_A515V	blaADC-73 (AmpC)
45	98.2		3.9			SAMN24523845		570				2021-12-14	USA						1	43		2	2	94	3		2	2	2	2	2	2	4		aac(6')-Ib'				ant(3'')-IIa	aadA1 / ant(3'')-IIa / aph(3'')-Ib / aph(6)-Id						blaOXA-23 (carbapenemase) / blaOXA-66 (carbapenemase)	blaADC-30 (AmpC)
14	99.5		4			SAMD00030201		570	4371			2012-01-01	Viet Nam						1	15		2	2	106	3		2	2	2	2	2	2	4		aac(3)-Ia / aac(6')-Ib' / armA		aph(3')-Ia		ant(3'')-IIa	aadA1 / ant(3'')-IIa					blaTEM-1	blaOXA-23 (carbapenemase) / blaOXA-66 (carbapenemase)	blaADC-82 (AmpC)
[truncated: 2,421 more columns]

## Sheet: Table S8
Table S8: Distribution of ST85PAS Worldwide
#Missing values in Distance Columns	Perc. Good Targets	Avg. Coverage (Assembled)	Approximated Genome Size (Mbases)	Top Species Match Identity	Top Species Match	Sample ID	ST Oxford	ST Pasteur	Complex Type	Epi Info	Cluster/Outbreak	Collection Date	Country of Isolation	City of Isolation	ZIP of Isolation	Lat/Long of Isolation	Lat/Long Resolution	CC Oxford	Oxf_gltA	Oxf_gyrB	Oxf_gdhB	Oxf_recA	Oxf_cpn60	Oxf_gpi	Oxf_rpoD	CC Pasteur	Pas_cpn60	Pas_fusA	Pas_gltA	Pas_pyrG	Pas_recA	Pas_rplB	Pas_rpoB	Amikacin	Gentamicin	Hygromycin	Kanamycin	Kasugamycin	Spectinomycin	Streptomycin	Tobramycin	Avilamycin	Bacitracin	Ampicillin	Beta-lactam	Carbapenem	Cephalosporin	Cephalothin	Methicillin
44	98.2		4.1			SAMEA10085427	1752	85	3101				Afganistan						28	38	45	1	16	142	2		5	2	4	1	3	3	4	aph(3')-VIa	ant(2'')-Ia		ant(2'')-Ia / aph(3')-VIa		ant(3'')-IIa	ant(3'')-IIa	ant(2'')-Ia					blaOXA-23 (carbapenemase) / blaOXA-94 (carbapenemase)	blaADC-176 (AmpC)
76	96.8		3.8			SAMN19493866	1752	85	3736			2017-01-01	Belgium						28	38	45	1	16	142	2		5	2	4	1	3	3	4	aph(3')-VIa	ant(2'')-Ia		ant(2'')-Ia / aph(3')-VIa		ant(3'')-IIa	ant(3'')-IIa	ant(2'')-Ia					blaOXA-23 (carbapenemase) / blaOXA-94 (carbapenemase)
124	94.8		3.8			S45_uni	1580	85	7020				Egypt						28	38	45	1	16	102	2		5	2	4	1	3	3	4	aac(6')-Ib3 / aph(3')-VIa			aac(6')-Ib3 / aph(3')-VIa		ant(3'')-IIa	ant(3'')-IIa	aac(6')-Ib3					blaOXA-23 (carbapenemase) / blaOXA-94 (carbapenemase)	blaADC-80 (AmpC) / blaGES-11 (ESBL)
54	97.7		4.1			S15_uni	1580	85	7019				Egypt						28	38	45	1	16	102	2		5	2	4	1	3	3	4	aac(6')-Ib3 / aph(3')-VIa			aac(6')-Ib3 / aph(3')-VIa		ant(3'')-IIa	ant(3'')-IIa	aac(6')-Ib3					blaOXA-23 (carbapenemase) / blaOXA-94 (carbapenemase)	blaADC-80 (AmpC) / blaGES-11 (ESBL)
102	95.8		4.2			S12_uni		85	7016				Egypt						28	38	45	1	16		2		5	2	4	1	3	3	4	aac(6')-Ib3 / aph(3')-VIa			aac(6')-Ib3 / aph(3')-Ia / aph(3')-VIa		ant(3'')-IIa	aadA1 / ant(3'')-IIa / aph(3'')-Ib / aph(6)-Id	aac(6')-Ib3					blaOXA-23 (carbapenemase) / blaOXA-94 (carbapenemase)	blaGES-11 (ESBL) / blaPER-7 (ESBL)
53	97.8		4			SAMN14669875	1089	85	662			2013-01-01	France						28	38	45	1	16	66	2		5	2	4	1	3	3	4	aph(3')-VI	ant(2'')-Ia		ant(2'')-Ia / aph(3')-VI		ant(3'')-IIa	ant(3'')-IIa	ant(2'')-Ia					blaNDM-1 / blaOXA-94 (carbapenemase)	blaADC-80 (AmpC)
47	98		4.2			SAMEA5396101	1089	85	5156			2015-06-09	Germany						28	38	45	1	16	66	2		5	2	4	1	3	3	4	aph(3')-VIa			aph(3')-VIa		ant(3'')-IIa	ant(3'')-IIa						blaOXA-23 (carbapenemase) / blaOXA-94 (carbapenemase)
49	97.9		3.9			SAMN21240079	1089	85	662			2015-01-01	Lebanon						28	38	45	1	16	66	2		5	2	4	1	3	3	4	aph(3')-VI			aph(3')-VI		ant(3'')-IIa	ant(3'')-IIa						blaNDM-1 / blaOXA-94 (carbapenemase)	blaADC-80 (AmpC)
56	97.7		4			SAMD00034406	1089	85	1825			2013-01-01	Nepal						28	38	45	1	16	66	2		5	2	4	1	3	3	4	aph(3')-VI	ant(2'')-Ia		ant(2'')-Ia / aph(3')-VI		ant(3'')-IIa	ant(3'')-IIa	ant(2'')-Ia					blaNDM-1 / blaOXA-94 (carbapenemase)
83	96.5		4			SAMN15676490	957	85	2788			2019-01-01	Spain						28	38	45	1	16	16	2		5	2	4	1	3	3	4	aph(3')-VI	ant(2'')-Ia		ant(2'')-Ia / aph(3')-VI		ant(3'')-IIa	ant(3'')-IIa	ant(2'')-Ia					blaNDM-6 / blaOXA-94 (carbapenemase)
43	98.2		4.1			SAMN04480662	1089	85	4192			2009-06-16	USA						28	38	45	1	16	66	2		5	2	4	1	3	3	4		ant(2'')-Ia		ant(2'')-Ia		ant(3'')-IIa	ant(3'')-IIa	ant(2'')-Ia					blaOXA-94 (carbapenemase)	blaADC (AmpC)
[truncated: 2,421 more columns]

## Sheet: Table S9
Table S9: BioSample and SRA accession numbers for the samples
Sample Number	BioSample Accession	SRA Accession
S7	SAMN32024334	SRR24801219
S8	SAMN32024335	SRR24801218
S9	SAMN32024336	SRR24801207
S10	SAMN32024337	SRR24801205
S12	SAMN32024338	SRR24801204
S13	SAMN32024339	SRR24801203
S14	SAMN32024340	SRR24801202
S15	SAMN32024341	SRR24801201
S29	SAMN32024343	SRR24801199
S45	SAMN32024345	SRR24801216
S46	SAMN32024346	SRR24801215
S51	SAMN32024347	SRR24801214
S53	SAMN32024348	SRR24801213
S55	SAMN32024349	SRR24801212
S56	SAMN32024350	SRR24801211
S86	SAMN32024351	SRR24801210
S88	SAMN32024353	SRR24801208
S89	SAMN32024354	SRR24801206
